# Supplementary material for: Navigating the doctor-patient-AI relationship - a mixed-methods study of physician attitudes toward artificial intelligence in primary care
Source: BMC Prim Care. 2024 Jan 27;25:42. doi: 10.1186/s12875-024-02282-y (PMC10821550; doi:10.1186/s12875-024-02282-y)
Supplement: Supplementary file 2 — Supplementary Material 2: Questions stems from the semi-structured interview [file 12875_2024_2282_MOESM2_ESM.xlsx]

## Sheet: Sheet1
Survey Questions - Navigating the Doctor-Patient-AI Relationship
Intro Statement	In conjunction with our project “Building AI/ML Capacity in the AMC Department of Family Medicine”, we are seeking to understand the attitudes and perceptions of Primary Care Physicians toward current and future applications of AI. As a first step in that vetting process, we would like to solicit your initial reactions to the need for such AI tools and their currently envisioned components throug…
Column A: Question Stems	Column B: Response Options
Which best describes your affiliation:	AMC Faculty Internal Medicine
	AMC Faculty Family Medicine
	AMC Community Care Internal Medicine
	AMC Community Care Family Medicine
	None of the above
What is your sex/gender?	Male
	Female
	Nonbinary
	Prefer not to answer
What is your age range?	18-24 years old
	25-34 years old
	35-44 years old
	45-54 years old
	55-64 years old
	65-74 years old
	75 years or older
How many years after training have you been in practice?	1-5 years
	6-10 years
	11-15 years
	16-20 years
	21-25 years
	26-30 years
	31-35 years
	Prefer not to answer
Please enter your email address below:
Your email address will only be used for data management purposes. A randomly generated participant ID will be assigned to you. The linkage between your email and participant ID will be kept in a secure location only accessible by two project team analysts. No other member of the team will have access to the linkage. Only de-identified and aggregated data will be used in reporting.
How would you describe your perspective about the potential of AI in medicine?	Extremely optimistic
	Moderately optimistic
	Neutral
	Somewhat pessimistic
	Very pessimistic
Please indicate how comfortable you feel incorporating AI-based technologies into the following aspects of your clinical practice:
Disease Screening (ex. using chart data to identify patients at risk of Obstructive Sleep Apnea)	Very comfortable
	Somewhat comfortable
	Neutral
	Somewhat uncomfortable
	Very uncomfortable
Chronic Disease Management (ex. remote, automated monitoring of metrics such as blood pressure to optimize disease management)	Very comfortable
	Somewhat comfortable
	Neutral
	Somewhat uncomfortable
	Very uncomfortable
Disease Diagnosis (ex. analysis of patient symptoms, presentation, and lab values to suggest possible diagnoses)	Very comfortable
	Somewhat comfortable
	Neutral
	Somewhat uncomfortable
	Very uncomfortable
Administrative Tasks (ex. Generating a summary of a patient’s medical record or responding to a MyChart inquiry)	Very comfortable
	Somewhat comfortable
	Neutral
	Somewhat uncomfortable
	Very uncomfortable
Imagine that a patient is inquiring about a diagnostic test that was performed on them and they ask why it was recommended. You know that the diagnostic test was selected by an AI-based tool. How comfortable are you explaining to the patient how the AI tool was used to select this diagnostic test and the role the AI tool played in their medical care?	Very comfortable
	Somewhat comfortable
	Neutral
	Somewhat uncomfortable
	Very uncomfortable
How would you describe your approach to learning about applications of AI in medicine?	Avoiding training or education
	Passively learning via popular news sources or casual conversation
	Actively seeking education through established organizations, coursework, lectures, professional journals, or books
What method do you use most frequently to screen someone for OSA?	Epworth sleepiness scale
	Berlin questionnaire
	STOP-BANG questionnaire
	No formal screening method
	Other (Please specify)
How would you prefer to receive communication from an AI tool that identified a patient in need of further testing or intervention regarding OSA?	A notification within EPIC to the physician during the patient encounter
	An email or secure message to the physician displaying all their patients that screened positive for OSA via the AI tool
	A MyChart message sent automatically to the patient informing them of the positive screen for OSA and having them follow up with their physician
	Both 2 and 3
	Other (Please specify)
How helpful has Population Health’s Digital Heath Service been for managing hypertension in your patients?	Very helpful
	Somewhat helpful
	Not helpful
	Not applicable
How often do you recommend home blood pressure monitors to your patients with hypertension?	Very often
	Sometimes
	Rarely
	Never
If your patient's blood pressure is not controlled, how often do you ask your patient to check their BP?	Morning and Night
	One time per day
	2-3 times per week
	One time per week
	Other
For those patients who do have a home monitor, how often do they report readings to you?	Very often
	Sometimes
	Rarely
	Never
How comfortable are you making medication adjustments based on patients’ home readings?	Very comfortable
	Somewhat comfortable
	Neutral
	Somewhat uncomfortable
	Very uncomfortable
Of the two approaches (office-based readings and home-based readings) which do you think is most reliable?	Home readings are more reliable
	Home readings and office readings are equally reliable
	Office-based readings are more reliable
Are you aware of your Hypertension patient registry in EPIC?	No
	Yes
Display This Question:
If Are you aware of your Hypertension patient registry in EPIC? = Yes
How often do you check your HTN patient registry in EPIC?	Frequently (every week or more)
	Sometimes (once or twice per quarter)
	Infrequently (once or twice per year)
	Never
Display This Question:
If How often do you check your HTN patient registry in EPIC? = Never
Why is your usage infrequent/never?	I was not aware of the HTN registry
	I don’t think the HTN registry is helpful
	I don’t have time to check the HTN registry
	Other (please specify)
For our AI HTN Project, we are proposing to enhance the hypertension registry with an algorithm-driven decision support system for management of patients with hypertension. The system will include key components listed below. a registry of all the primary care provider’s hypertension patients a user-friendly presentation of each patient’s average blood pressures taken with home digital equipment …
Describe your general level of receptivity to using an enhanced registry as described above	Very receptive
	Somewhat receptive
	Neutral
	Somewhat unreceptive
	Very unreceptive
Display This Question:
If Describe your general level of receptivity to using an enhanced registry as described above = Very unreceptive	If you selected very unreceptive, please explain why
The algorithm view will appear when hovering over the speedometer section of the registry:
After reviewing the information provided, the physician will click on the medication list link and make the necessary changes. Next, they will return to the registry and click on the MyChart message link to inform the patient about the changes made to their regimen as well as to provide recommendations for other health behavior interventions (e.g. reduce salt intake). After reviewing the informat…
Describe your general level of receptivity to receiving algorithm guidance via an enhanced registry as described above	Very receptive
	Somewhat receptive
	Neutral
	Somewhat unreceptive
	Very unreceptive
If Describe your general level of receptivity to receiving algorithm guidance via an enhanced registry as described above = Very unreceptive	If you selected very unreceptive, please explain why
In addition, by selecting an individual patient via the registry, information regarding patient’s blood history can be presented as below:
How helpful would the longitudinal BP view be for you in managing patient HTN?	Very helpful
	Somewhat helpful
	Not helpful
How many weeks of home blood pressure readings do you review before reassessing a patient's blood pressure regimen?
	1 week
	2 weeks
	4 weeks
	6 weeks
	8 weeks
	Other (please specify)
Which strategy best describes your general approach to managing hypertension?	Start one drug, titrate to maximum dose, and then add a second drug
	Start one drug, then add a second drug before achieving max dose of first
	Begin 2 drugs at the same time, as separate pills or combination pill
Should the algorithm include suggestions for you to talk with patients about health behaviors such as:
Exercise level (e.g. as per recorded latest Physical Activity Vital Sign (PAVS))	Yes
	No
Sleep adequacy (if can feasibly be solicited from patients)	Yes
	No
Salt intake (if can be solicited from patients with their BP recordings)	Yes
	No
Stress levels
	Yes
	No
Smoking	Yes
	No
Please rate how confident you feel in your ability to take actions on the following SDOH (social determinants of health) factors in ways that could help improve patient’s control over their hypertension:
Establish if the patient has a safe place in which to exercise	Very confident
	Somewhat confident
	Neutral
	Somewhat unconfident
	Very unconfident
Discuss availability/access to low-salt food options with the patient	Very confident
	Somewhat confident
	Neutral
	Somewhat unconfident
	Very unconfident
Refer patient to social work for help with food insecurity	Very confident
	Somewhat confident
	Neutral
	Somewhat unconfident
	Very unconfident
Navigate financial ability to purchase medications that are recommended	Very confident
	Somewhat confident
	Neutral
	Somewhat unconfident
	Very unconfident
Find transportation to doctors' appointments	Very confident
	Somewhat confident
	Neutral
	Somewhat unconfident
	Very unconfident
When sending a MyChart message to your patients regarding intervention for their blood pressure control, would you prefer:	To make your own
	To have a selection of pre-made statements about medication changes, recommendations for health behavior improvement, etc.
	Flexibility to do both
Please indicate if you are interested in participating in a ~30-minute virtual interview for further discussion on AI in primary care and the development of these specific tools.	Yes
	No
